# Supplementary material for: Evaluating the Potential Inhibition of PP2A by Nodularin-R Disinfection By-Products: Effect and Mechanism
Source: Toxins (Basel). 2025 Sep 26;17(10):484. doi: 10.3390/toxins17100484 (PMC12567575; doi:10.3390/toxins17100484)
Supplement: Supplementary file 1 [file toxins-17-00484-s001.zip]

Archive with 1 entries (1 files):
- toxins-3788921-supplementary.pdf
